# Supplementary material for: Assessment of Lower Limb Muscle Strength and Power Using Hand-Held and Fixed Dynamometry: A Reliability and Validity Study
Source: PLoS One. 2015 Oct 28;10(10):e0140822. doi: 10.1371/journal.pone.0140822 (PMC4624940; doi:10.1371/journal.pone.0140822)
Supplement: S5 File — (XLSX) [file pone.0140822.s005.xlsx]

## Sheet: Kin Com Data RFD
SUBJECT CODE	MUSCLE GROUP	SESSION	TIME TO PEAK	RFD (5-95)	RFD (10-90)	RFD (15-85)	RFD (20-80)	RFD (25-75)	RFD (30-70)	RFD (35-65)	RFD (40-60)	PEAK RFD (10ms)	PEAK RFD (20ms)	PEAK RFD (50ms)	PEAK RFD (100ms)	PEAK RFD (200ms)
P01	ankle df	1
P02	ankle df	1	0.628	46.7127	49.9593	53.4765	56.7542	59.5208	61.7587	63.3881	64.1046	67.4169	67.1617	65.4841	60.6159	48.0754
P03	ankle df	1	0.32	37.6551	40.012	43.5658	46.5935	49.4883	51.7628	53.2958	54.1153	56.3829	56.2	54.9611	51.1349	42.2112
P04	ankle df	1	0.743	39.367	54.1137	62.5258	67.2251	70.195	72.0623	73.2279	73.4526	76.2779	76.123	75.0123	70.8368	55.5874
P05	ankle df	1	0.543	105.154	120.342	131.591	141.33	150.281	158.777	166.801	172.156	201.654	200.73	194.486	175.347	135.492
P06	ankle df	1	1.09	23.2213	25.088	26.464	26.4589	26.1669	25.7697	29.135	39.209	46.9226	46.3103	40.9861	34.4445	29.6676
P07	ankle df	1	1.27	17.4482	18.0894	18.44	80.3068	101.728	117.852	127.257	132.17	142.048	141.14	135.03	116.711	79.6845
P08	ankle df	1	2.135	11.3179	15.32	37.7059	66.4489	67.0877	65.5753	62.947	60.2314	81.1449	80.4392	75.9424	66.055	63.4114
P09	ankle df	1	0.207	74.9046	77.7435	79.0286	79.5413	79.5392	79.5487	79.2914	79.3105	98.8615	98.246	94.2844	84.5154	67.8729
P10	ankle df	1	1.267	22.0932	22.8581	24.3114	24.7258	24.9094	41.735	44.6305	46.0709	52.2973	52.0501	50.4316	45.8338	34.9943
P11	ankle df	1
P12	ankle df	1
P13	ankle df	1
P14	ankle df	1
P15	ankle df	1
P16	ankle df	1
P17	ankle df	1	1.453	107.147	117.428	124.388	129.162	132.892	135.391	136.669	136.683	144.215	143.677	140.177	129.898	98.1041
P18	ankle df	1	0.236	66.581	68.3875	68.5377	67.4306	65.6051	63.3298	61.1819	59.6296	94.8309	94.046	88.9281	75.6052	67.127
P19	ankle df	1
P20	ankle df	1	0.744	7.14405	6.70872	6.17786	5.67321	5.06371	4.49293	3.98156	21.2108	47.1394	46.9061	45.2984	39.9144	25.9973
P21	ankle df	1	0.19	158.291	178.019	192.302	205.103	214.688	221.107	226.424	226.928	252.542	250.349	236.2	198.738	128.816
P23	ankle df	1	0.62	51.4076	55.7248	63.7977	75.7329	82.5311	86.5914	89.062	90.2626	93.9964	93.693	91.6745	86.0514	70.342
P24	ankle df	1	1.285	9.42744	9.94149	9.5396	28.8968	37.8954	46.9455	53.779	56.8315	64.4576	64.1998	62.4227	56.5385	40.6206
P25	ankle df	1	2.46	9.14207	56.1336	67.1242	72.3251	76.9353	82.1468	87.2855	90.8309	98.1083	97.6423	94.5588	85.7737	70.255
P26	ankle df	1	0.602	27.5477	32.3598	51.4415	63.6112	72.0744	75.9171	78.0713	79.3058	92.8828	92.4475	89.5834	81.4511	60.9524
P27	ankle df	1	0.699	46.4987	70.0658	87.9662	93.4031	94.5767	93.8603	92.0237	89.4006	111.952	111.221	106.712	98.8666	82.6059
P28	ankle df	1	1.616	22.7804	83.2094	96.701	105.592	112.976	119.058	122.598	125.524	146.348	144.936	135.808	112.336	72.5863
P29	ankle df	1	1.676	8.47083	15.4437	17.9499	57.6495	88.6186	104.385	112.084	115.738	150.459	148.886	138.476	109.468	63.4064
P30	ankle df	1	0.381	41.1264	50.9345	61.3958	66.9249	70	71.8027	72.6093	72.617	75.5911	75.4391	74.4442	70.8045	55.2298
P31	ankle df	1	1.294	65.8495	109.588	117.252	121.915	124.914	126.84	128.351	128.303	154.854	153.911	147.847	132.253	97.2519
P01	ankle df	2	0.734	26.9998	30.0512	31.7178	32.2533	32.911	32.9162	31.5288	29.8923	56.022	55.4033	51.3886	39.7947	36.7427
P02	ankle df	2	0.714	22.7247	27.4811	32.2813	36.3762	39.4755	41.2765	42.341	42.7585	48.4527	48.3314	47.4973	44.7708	34.5608
P03	ankle df	2	0.972	30.4811	37.8199	41.5749	45.7078	49.0228	51.6702	53.4928	54.5905	56.7362	56.6102	55.7759	53.2598	46.0588
P04	ankle df	2	1.622	14.0755	57.5559	61.7318	63.6979	63.9375	63.7584	63.2259	63.2966	99.8643	99.1053	94.1701	79.3961	60.1457
P05	ankle df	2	0.631	63.1371	66.9649	68.4387	69.3636	71.5646	77.4827	85.7588	90.3482	117.6	116.917	112.41	99.3706	72.551
P06	ankle df	2	0.541	36.5747	39.5188	41.9485	43.4983	44.4721	45.0898	45.7326	45.9507	53.4585	53.3329	52.4626	49.5866	42.519
P07	ankle df	2	1.437	24.1123	23.4698	29.6314	101.604	123.341	130.006	133.585	135.178	157.619	157.166	154.401	146.863	121.744
P08	ankle df	2	0.645	80.1019	91.1585	99.9525	122.862	158.574	172.143	178.54	181.447	201.546	199.532	186.267	148.995	91.6974
P09	ankle df	2
P10	ankle df	2
P11	ankle df	2
P12	ankle df	2
P13	ankle df	2
P14	ankle df	2
P15	ankle df	2	1.895	10.6806	61.0763	88.381	96.3802	101.624	105.035	107.213	108.004	112.844	112.411	109.499	100.262	72.5305
P16	ankle df	2	0.461	61.5476	69.7448	72.4853	73.8962	75.159	76.2193	77.3843	78.3548	92.723	92.3673	89.928	82.2316	65.3111
P17	ankle df	2	1.791	17.6889	17.1954	53.229	53.9043	52.6164	50.0572	46.3451	41.5566	69.2207	68.7297	65.4957	58.5887	54.074
P18	ankle df	2	1.953	15.4958	16.6153	16.3943	39.3342	46.5054	49.8197	52.6244	55.197	64.8067	64.488	62.3888	56.4808	46.3478
P19	ankle df	2	0.201	67.9355	70.9285	74.9147	78.7906	82.5739	87.0341	90.0832	91.3684	105.438	104.573	98.9684	84.2286	59.8358
P20	ankle df	2	1.766	18.496	25.9921	43.6879	49.0821	52.4453	54.3166	55.03	55.1665	67.3507	67.0438	65.0728	60.0714	46.9298
P21	ankle df	2	2.165	61.5553	76.4442	114.797	126.078	134.991	142.003	146.565	149.114	155.727	155.305	152.622	146.09	122.257
P23	ankle df	2	0.295	64.7105	67.8943	70.5758	72.3964	73.2507	73.2171	72.4417	71.5157	88.7558	88.3943	86.0747	80.6279	70.4609
P24	ankle df	2	0.51	39.3719	41.7168	44.7269	61.1805	67.602	71.2031	73.9644	75.5983	87.7111	87.4097	85.3666	78.9293	61.1294
P25	ankle df	2	0.258	65.6106	73.0572	79.7471	84.9768	88.6023	91.3677	93.0581	93.5023	97.7701	97.3897	94.845	87.0617	64.3809
P26	ankle df	2	0.599	24.8623	26.8722	32.9588	34.2018	35.0953	36.0053	47.9057	51.6989	72.6721	72.4188	70.7497	65.6014	47.1717
P27	ankle df	2	0.593	86.8898	93.2106	96.2978	97.8876	97.5318	96.2626	94.4787	92.6273	132.229	131.246	125.015	110.324	89.4962
P28	ankle df	2
P29	ankle df	2	0.87	29.7768	34.9633	43.2091	52.6495	56.4419	58.5062	59.3521	59.4409	64.2438	64.1131	63.3147	60.3497	42.8595
P30	ankle df	2	0.345	27.8024	28.5781	32.9395	39.0165	42.9535	45.4347	47.1608	48.0198	51.6045	51.385	49.9356	45.621	35.2383
P31	ankle df	2	0.413	70.0423	106.745	125.353	131.257	134.585	136.249	136.934	136.569	142.782	142.312	139.729	137.811	101.561
P01	ankle pf	1
P02	ankle pf	1	2.626	56.2222	92.6219	115.603	135.114	148.525	157.357	159.424	159.188	207.386	207.024	204.551	196.575	175.421
P03	ankle pf	1	1.541	30.9774	37.5133	49.4683	71.7519	72.5206	72.2913	70.9381	66.1139	145.457	145.241	143.647	137.148	111.622
P04	ankle pf	1	1.933	78.7436	142.405	153.533	162.891	172.881	186.784	196.167	201.295	287.546	285.9	275.484	249.786	208.243
P05	ankle pf	1	0.855	103.635	103.873	132.61	140.264	142.517	146.312	148.854	148.004	211.026	210.393	205.943	190.203	168.512
P06	ankle pf	1	0.445	85.1491	95.4396	112.881	145.364	160.875	171.904	179.446	182.995	207.176	206.173	199.528	180.043	134.064
P07	ankle pf	1	2.406	66.1419	83.0904	87.733	100.474	111.735	123.579	121.009	116.576	223.611	222.856	217.87	203.45	171.921
P08	ankle pf	1	1.594	58.3891	73.7354	74.3038	94.6708	100.896	103.25	104.852	108.421	163.61	163.42	162.232	158.198	141.626
P09	ankle pf	1	1.44	61.4023	96.6578	123.499	153.367	170.506	193.662	207.409	214.723	320.251	318.68	308.312	279.102	217.355
P10	ankle pf	1	2.389	49.424	49.4185	145.349	148.11	166.79	191.714	195.321	190.761	315.314	314.391	308.455	291.55	243.84
P11	ankle pf	1
P12	ankle pf	1
P13	ankle pf	1
P14	ankle pf	1
P15	ankle pf	1
P16	ankle pf	1
P17	ankle pf	1	1.69	52.7413	53.1038	55.6336	50.8311	252.002	279.814	290.105	293.761	318.121	317.654	314.521	304.377	269.915
P18	ankle pf	1	2.623	45.8167	51.1992	62.5379	79.392	83.8339	113.784	145.592	193.265	322.074	320.283	308.535	274.938	196.765
P19	ankle pf	1	4.201	29.7432	58.8106	59.0178	62.7021	66.0357	79.7895	83.5376	94.2816	126.692	126.41	124.709	120.678	114.559
P20	ankle pf	1	2.62	31.0156	35.7821	46.0203	61.9249	97.081	150.646	163.247	176.019	291.059	289.681	280.917	259.973	215.493
P21	ankle pf	1	0.627	403.062	462.552	501.288	542.079	582.843	622.886	656.938	678.672	820.073	818.536	808.382	771.502	628.322
P23	ankle pf	1	0.781	144.591	174.465	202.164	255.628	288.621	309.521	327.202	342.149	431.248	430.076	422.335	395.684	310.456
P24	ankle pf	1	1.065	42.6748	50.0871	52.3999	51.7711	49.0668	46.2472	44.0852	43.9233	107.44	107.042	104.42	96.9633	80.9325
P25	ankle pf	1	2.118	84.394	90.6234	92.3652	107.691	104.435	102.388	96.2524	81.1458	402.061	400.476	390.261	364.589	302.46
P26	ankle pf	1	1.903	46.3521	49.3064	57.0213	65.6267	68.4173	74.8507	280.737	318.776	447.152	444.78	429.017	382.424	274.132
P27	ankle pf	1	2.757	73.4283	153.048	165.026	164.763	193.055	201.691	203.251	209.978	417.8	415.731	402.049	363.457	281.507
P28	ankle pf	1	1.745	202.78	229.869	238.637	247.365	243.279	236.811	227.255	222.567	596.018	593.749	577.952	524.722	392.604
P29	ankle pf	1	1.203	89.2113	152.007	175.67	189.873	204.371	213.42	219.089	225.827	335.315	334.299	327.391	305.715	249.357
P30	ankle pf	1	2.775	34.7342	38.5664	131.218	141.253	149.301	154.673	155.683	153.863	198.373	197.915	195.027	189.002	175.794
P31	ankle pf	1	3.262	31.2858	40.3594	41.261	62.5074	143.339	156.235	190.14	206.688	333.727	333.044	328.035	308.029	243.805
P01	ankle pf	2	0.952	74.764	101.116	102.761	101.786	100.958	102.344	105.152	113.79	217.664	216.781	210.924	192.88	144.63
P02	ankle pf	2	1.38	76.3355	81.4825	90.8666	109.468	118.75	124.535	126.899	125.575	174.19	173.892	171.878	165.271	146.101
P03	ankle pf	2	2.778	37.1683	37.4483	55.8854	59.419	65.1146	65.2152	76.5462	79.7845	120.627	120.396	118.836	113.982	102.106
P04	ankle pf	2	2.407	97.4036	122.152	168.773	176.59	187.427	194.983	202.767	210.861	287.88	286.942	280.828	264.798	233.473
P05	ankle pf	2	1.872	45.2565	88.3474	97.6549	112.396	119.067	125.122	129.848	139.273	171.433	170.032	161.08	146.844	133.45
P06	ankle pf	2	0.504	69.2268	80.4948	94.365	110.478	122.233	130.034	134.439	136.6	149.101	148.332	143.222	127.747	87.5524
P07	ankle pf	2	2.627	31.5046	64.8468	118.255	135.767	153.626	169.002	184.089	198.221	216.56	215.761	210.822	199.464	178.873
P08	ankle pf	2	2.483	85.1322	132.77	144.653	149.288	152.874	156.394	160.548	165.646	233.467	232.83	228.631	217.392	195.489
P09	ankle pf	2
P10	ankle pf	2
P11	ankle pf	2
P12	ankle pf	2
P13	ankle pf	2
P14	ankle pf	2
P15	ankle pf	2	1.146	180.091	208.661	216.209	214.79	207.026	198.307	210.03	304.956	510.087	507.581	490.54	435.897	275.926
P16	ankle pf	2	2.181	36.9053	87.9691	91.5554	94.4604	108.289	121.349	123.113	122.978	149.858	149.478	147.02	140.407	132.388
P17	ankle pf	2	4.127	38.4612	66.6942	64.0092	63.0214	56.8405	51.1081	51.1634	64.0078	247.47	245.817	234.979	205.175	158.085
P18	ankle pf	2	2.665	42.6582	70.1667	72.1779	75.4481	79.6644	156.864	177.699	196.775	235.113	234.927	233.718	228.372	196.121
P19	ankle pf	2	2.696	41.7684	87.0526	97.2431	102.435	134.146	143.038	162.968	172.582	253.545	252.412	245.231	227.677	204.306
P20	ankle pf	2	2.332	77.0339	129.864	154.862	192.492	207.3	221.78	236.349	244.824	337.568	336.457	328.861	304.624	240.824
P21	ankle pf	2	0.648	395.079	461.253	515.784	545.698	567.611	589.201	611.303	629.917	837.82	835.297	818.328	764.818	621.007
P23	ankle pf	2	0.981	117.025	128.824	178.403	196.056	211.076	221.415	227.918	231.189	304.25	303.65	299.658	286.74	246.867
P24	ankle pf	2	1.39	39.1422	47.7716	51.2805	54.4921	57.4561	60.4712	62.1117	62.9172	83.8547	83.6517	82.3374	78.8322	70.1979
P25	ankle pf	2	2.658	118.805	121.264	119.122	118.186	117.494	117.193	127.001	135.1	374.396	372.777	362.224	331.732	248.114
P26	ankle pf	2	2.428	37.3704	65.6812	88.1647	198.245	269.309	316.145	342.431	357.585	398.99	397.879	390.166	363.342	278.773
P27	ankle pf	2	1.166	131.316	168.7	177.785	179.929	176.187	206.412	401.625	424.932	518.302	516.505	504.261	464.297	338.55
P28	ankle pf	2
P29	ankle pf	2	2.433	137.496	207.755	247.583	269.993	284.611	294.701	302.105	307.827	351.456	350.391	343.129	319.889	259.868
P30	ankle pf	2	3.359	113.25	123.068	127.617	145.665	161.718	170.536	178.356	187.488	314.795	314.685	313.643	306.235	261.353
P31	ankle pf	2	3.325	77.3285	87.4877	88.3505	98.5642	126.096	239.309	261.165	270.085	340.087	338.879	331.033	306.756	223.22
P01	hip abductor	1
P02	hip abductor	1	1.787	25.1334	26.5817	32.1382	33.4095	42.8455	48.1169	50.0299	50.7762	54.4658	54.3075	53.6614	52.3033	34.558
P03	hip abductor	1	0.744	8.71434	11.5504	11.8177	11.5667	14.2926	14.1737	13.3076	14.4113	25.8291	25.6255	24.2945	20.6169	16.4961
P04	hip abductor	1	0.333	24.7316	24.4394	23.6256	22.6567	22.1916	22.4699	23.9478	26.0371	39.1726	38.7432	34.1161	27.6749	25.7118
P05	hip abductor	1	1.514	5.97012	19.6634	21.0995	21.5548	21.5328	20.6535	18.9387	16.6258	31.2225	31.1778	30.8546	29.4697	22.5691
P06	hip abductor	1	0.881	27.9455	29.6597	59.5078	67.883	72.9431	76.4665	78.5508	79.3838	86.5005	85.9003	81.9579	70.6418	42.9112
P07	hip abductor	1	0.791	13.9098	30.6765	31.172	30.978	38.2676	52.1505	55.7629	57.2492	63.9004	63.6546	61.9126	56.0925	35.1491
P08	hip abductor	1	1.831	27.4901	27.7202	27.9579	28.4244	40.2837	45.489	50.848	54.2144	65.6247	64.8288	59.8364	48.0073	31.1343
P09	hip abductor	1	0.719	13.1153	19.7794	43.2244	42.8519	40.7875	37.8302	34.0922	30.0747	62.7868	61.8695	55.1242	40.8358	35.2718
P10	hip abductor	1	1.712	27.096	34.9683	39.3538	39.8274	39.9943	51.987	59.6298	62.5091	66.2016	65.8685	64.1966	62.6702	44.032
P11	hip abductor	1
P12	hip abductor	1
P13	hip abductor	1
P14	hip abductor	1
P15	hip abductor	1
P16	hip abductor	1
P17	hip abductor	1	1.306	11.7959	13.1595	35.6843	34.1761	31.6465	28.8527	26.1709	49.4987	100.343	99.4934	93.8675	71.4507	39.6103
P18	hip abductor	1	0.226	66.9224	70.871	84.349	120.699	138.016	145.383	150.589	152.125	173.36	171.068	156.312	110.68	66.0609
P19	hip abductor	1	1.93	9.35526	14.4275	22.6864	22.5438	28.7345	38.1123	41.9807	48.6093	64.4153	64.1224	62.2264	56.9756	44.6715
P20	hip abductor	1	0.659	15.921	19.3073	32.7111	36.2334	37.4834	38.4679	40.962	45.1252	60.0837	59.3832	54.9259	43.9681	33.1538
P21	hip abductor	1	1.596	13.4044	30.4966	34.0886	37.053	73.0612	87.7635	92.4385	94.5929	103.896	103.723	102.348	95.768	60.9207
P23	hip abductor	1	0.608	20.6708	31.0886	30.9639	29.9175	28.3237	26.5176	26.3063	34.3533	46.713	46.5665	45.5833	42.432	30.3907
P24	hip abductor	1	0.678	9.34407	9.66195	10.8347	11.1076	11.5224	10.8226	9.58986	8.10259	27.3464	27.0003	24.7833	19.1569	11.4576
P25	hip abductor	1	1.376	20.6607	33.4935	36.2748	37.3212	36.3977	33.8543	30.0192	62.615	78.8631	78.0655	72.9956	61.4349	43.7361
P26	hip abductor	1	0.991	59.0107	62.631	67.2939	70.6834	72.9492	74.5825	75.5106	75.5215	79.0889	78.7473	76.4133	68.9025	39.9657
P27	hip abductor	1	0.547	29.3806	32.1315	52.7941	114.416	141.45	151.073	157.009	158.337	179.392	176.966	161.357	117.041	61.0664
P28	hip abductor	1	0.083	215.311	228.562	236.788	244.427	248.783	251.567	251.612	247.021	268.238	264.582	240.527	144.547	65.5302
P29	hip abductor	1	0.363	31.8074	33.2879	34.4462	35.5226	37.006	38.8357	40.959	41.7703	52.37	51.8245	47.9192	36.5999	20.551
P30	hip abductor	1	1.418	8.12118	8.68437	11.2115	11.6711	18.6421	17.0447	16.2516	29.3283	65.5159	64.4222	57.2537	32.1331	21.9083
P31	hip abductor	1	1.068	11.9887	36.9409	36.6655	139.942	146.994	151.488	153.355	152.165	168.247	166.519	155.154	95.3743	41.3171
P01	hip abductor	2	0.715	17.3203	18.5324	18.7663	20.7069	20.0897	40.5777	55.2071	60.9487	84.852	83.656	76.0402	50.8066	26.8457
P02	hip abductor	2	1.004	16.1386	19.4732	24.3367	25.9899	25.7222	25.1759	26.3699	27.5908	52.7345	52.1479	48.5017	39.9098	31.0702
P03	hip abductor	2	0.988	9.30468	14.5513	17.0055	17.7952	19.2406	20.5769	22.9834	25.0124	27.2482	27.0531	26.1276	24.9097	23.0373
P04	hip abductor	2	1.874	10.1695	19.1244	19.9782	20.5371	20.846	21.1837	28.8315	32.7084	36.8147	36.609	35.2219	31.0807	23.5842
P05	hip abductor	2	0.739	21.4028	21.7348	21.8603	21.5686	21.1519	41.7133	44.6597	46.3324	49.7957	49.3842	46.7653	40.4468	28.338
P06	hip abductor	2	0.508	17.2333	18.2641	37.6926	42.6236	47.9412	52.4404	55.424	56.5702	65.0178	64.3421	59.9434	45.8884	24.2703
P07	hip abductor	2	0.766	16.4281	16.7064	21.7632	23.8354	21.6486	18.2072	14.5118	78.3624	121.494	119.611	99.0803	40.0915	22.1725
P08	hip abductor	2	1.737	6.51824	12.7972	15.0803	13.8433	12.4925	13.3643	12.3801	78.3079	116.807	115.044	103.859	64.9045	31.37
P09	hip abductor	2
P10	hip abductor	2
P11	hip abductor	2
P12	hip abductor	2
P13	hip abductor	2
P14	hip abductor	2
P15	hip abductor	2	1.854	122.589	142.45	155.31	164.331	170.288	174.4	176.429	175.659	186.753	184.969	173.277	140.369	62.3239
P16	hip abductor	2	0.914	5.37135	5.17402	4.9973	6.31798	5.64781	4.75791	29.6979	37.0596	46.2882	45.7555	42.3151	28.4762	11.7134
P17	hip abductor	2	2.49	18.709	18.3365	37.2444	36.0788	34.5367	34.0624	35.9044	37.2693	61.2247	60.6238	56.8883	49.3535	42.5188
P18	hip abductor	2	1.723	9.88215	49.4015	93.4015	113.664	124.333	129.789	133.386	134.696	149.079	147.516	137.45	109.213	58.3342
P19	hip abductor	2	1.211	14.1189	20.3883	22.6878	21.6306	23.0508	22.7537	21.2992	40.8936	52.7152	52.2646	49.4191	42.651	37.8127
P20	hip abductor	2	0.228	29.4628	29.179	28.6854	50.6695	55.7702	58.9556	61.0672	61.785	66.9247	66.027	60.4646	48.2632	29.6593
P21	hip abductor	2	0.393	43.4015	115.043	130.646	137.449	142.119	145.026	146.204	145.376	154.475	153.39	145.836	118.624	54.2635
P23	hip abductor	2	1.387	22.1316	34.5841	36.5796	43.4966	47.0896	48.3807	48.7991	48.5484	59.5896	59.2277	57.0153	51.8683	35.559
P24	hip abductor	2	1.861	2.85455	12.6659	24.5313	25.8133	26.5973	26.9589	26.9973	26.7986	29.9473	29.8096	28.9998	27.4299	20.5062
P25	hip abductor	2	0.525	29.8783	36.4258	52.1724	59.5724	64.4856	68.2186	70.7872	72.5035	92.7265	92.2086	88.7437	78.7334	57.8927
P26	hip abductor	2	0.905	18.7783	22.6563	71.0318	81.2917	86.7691	89.8511	91.5187	91.6638	100.656	99.594	92.7034	70.2697	32.711
P27	hip abductor	2	1.032	12.1632	14.52	27.3249	25.7478	36.2124	35.5595	35.5855	50.7341	91.0569	90.2513	84.9661	67.9524	43.1138
P28	hip abductor	2
P29	hip abductor	2	1.87	18.0733	23.4593	27.0291	34.0011	37.3811	39.1331	40.0823	40.3678	42.5622	42.3742	41.0546	36.2245	22.1942
P30	hip abductor	2	1.296	7.55133	7.53336	7.06999	6.44405	13.4665	11.762	19.6427	20.0588	65.0499	64.1281	58.2902	40.4613	26.9095
P31	hip abductor	2	0.803	17.5816	29.0344	118.083	126.86	132.71	135.95	137.407	136.887	146.522	145.33	137.242	109.187	43.772
P01	hip adductor	1
P02	hip adductor	1	1.136	16.3337	37.55	41.9562	53.4629	55.6894	55.3993	53.7299	51.7156	84.2025	83.4329	78.6268	67.7802	57.2108
P03	hip adductor	1	1.923	6.73698	7.22964	13.2775	20.646	21.841	29.2089	29.6781	29.1349	42.0889	41.8147	40.0388	35.2408	29.2023
P04	hip adductor	1	1.043	18.1755	23.1174	25.7952	37.099	41.0018	43.211	44.5566	45.3236	48.8839	48.7378	47.7856	45.1466	38.6095
P05	hip adductor	1	1.924	19.3464	23.3138	23.226	27.3602	26.4627	27.2676	45.2781	48.862	90.0759	89.053	82.3839	59.5761	41.548
P06	hip adductor	1	0.096	91.3735	95.0581	99.8226	104.804	108.162	110.533	111.386	110.197	118.939	117.221	106.212	73.372	32.0913
P07	hip adductor	1	0.828	49.9131	61.6021	68.6274	69.5987	67.2085	62.9899	57.0979	49.9985	115.354	114.416	108.24	90.5605	74.756
P08	hip adductor	1	1.173	19.5564	24.9026	28.1667	28.7608	30.4972	32.4253	31.4235	27.3593	55.6081	55.2487	52.8621	45.84	33.5487
P09	hip adductor	1	1.101	26.4167	28.5663	30.1034	29.0364	28.9479	46.0186	46.16	44.4885	69.8333	69.6004	68.068	63.1696	51.952
P10	hip adductor	1	1.917	23.8469	27.3906	36.3175	36.5598	46.2302	44.1667	38.7333	31.0093	90.0185	89.5761	86.5994	77.4615	56.5136
P11	hip adductor	1
P12	hip adductor	1
P13	hip adductor	1
P14	hip adductor	1
P15	hip adductor	1
P16	hip adductor	1
P17	hip adductor	1	2.233	48.7831	74.8214	86.0786	88.4978	106.496	110.603	109.241	105.53	162.519	161.414	154.112	134.254	107.069
P18	hip adductor	1	1.184	21.3398	23.0523	76.106	78.6266	83.3004	92.8042	100.286	104.866	124.5	123.789	119.052	105.03	77.21
P19	hip adductor	1	1.568	24.0018	40.9981	43.3097	57.4927	57.7501	56.7821	56.8424	59.0234	84.4736	83.829	79.6202	68.7088	63.429
P20	hip adductor	1	2.211	9.76523	13.9755	26.896	41.7349	40.4671	38.6017	71.091	79.5475	97.9627	97.2417	92.4541	78.3782	46.2114
P21	hip adductor	1	0.897	60.4391	64.5352	102.754	97.8602	89.3099	251.283	270.71	277.324	318.81	314.521	286.33	192.546	111.446
P23	hip adductor	1	0.53	26.4344	44.247	43.3825	41.5512	40.2513	42.0218	68.2537	78.9554	109.205	108.281	102.163	82.9693	48.3922
P24	hip adductor	1	0.807	10.1334	11.9897	15.1862	19.2127	21.3122	23.4549	25.7696	28.057	31.9449	31.7339	30.3517	26.5635	21.8847
P25	hip adductor	1
P26	hip adductor	1	1.922	19.0286	33.2178	36.8292	47.9253	67.3577	74.1828	77.5274	78.8911	87.9189	87.6401	85.7397	79.4125	56.2509
P27	hip adductor	1
P28	hip adductor	1	1.285	73.8563	75.5167	73.2837	230.725	248.73	259.976	264.275	264.568	289.411	285.513	260.076	191.384	96.0787
P29	hip adductor	1	0.718	34.5198	37.5696	41.6391	48.6208	47.7828	45.8376	44.8359	48.4779	82.7983	82.2903	78.8792	68.5558	51.333
P30	hip adductor	1	1.556	29.8772	42.3346	41.5495	43.6307	46.1007	49.5593	46.4609	39.9175	100.522	99.7451	94.9299	81.8901	59.5949
P31	hip adductor	1	0.345	51.7562	50.6865	51.4759	63.3596	63.1263	137.478	148.653	152.957	179.975	177.866	164.04	121.732	68.4564
P01	hip adductor	2	1.667	6.89805	18.7968	20.3963	21.9767	22.3988	22.931	43.0875	46.916	53.2466	52.9501	51.2026	47.4454	31.2436
P02	hip adductor	2	0.74	23.3647	27.6463	28.8791	45.4461	46.0569	45.6041	45.695	46.6921	77.5901	76.8699	72.3039	61.0113	47.0678
P03	hip adductor	2	1.352	17.1367	19.1083	22.5847	23.4383	24.9683	28.2277	31.049	33.1151	36.0306	35.9383	35.2997	33.1776	27.8586
P04	hip adductor	2	0.523	27.0133	26.5081	26.9848	32.1567	32.4002	34.4852	39.0439	42.6381	48.1548	47.8427	45.8242	40.695	37.5372
P05	hip adductor	2	2.586	9.7776	19.6294	20.9538	20.7599	21.8737	22.3662	28.6397	33.4985	59.3625	58.8001	55.1613	43.29	31.2033
P06	hip adductor	2	0.805	27.7855	30.8945	38.891	40.51	82.3803	92.3366	96.6947	99.0688	114.855	113.289	103.273	69.3292	39.5941
P07	hip adductor	2	3.425	12.2652	26.5058	36.9976	41.0056	50.5674	56.2169	113.509	129.147	146.822	145.911	140.307	125.481	81.4974
P08	hip adductor	2	0.93	35.2561	34.7194	33.9264	33.2992	31.0729	28.3314	25.8621	20.3176	100.213	99.8157	97.0547	85.9089	37.4351
P09	hip adductor	2
P10	hip adductor	2
P11	hip adductor	2
P12	hip adductor	2
P13	hip adductor	2
P14	hip adductor	2
P15	hip adductor	2	2.261	14.5378	17.5361	40.3954	43.7578	43.4537	48.7466	151.231	162.657	183.347	181.823	171.631	141.399	82.3937
P16	hip adductor	2	1.769	30.933	33.5563	34.4785	33.9513	32.6795	30.8966	28.7038	26.0637	46.4615	46.3367	45.4329	41.6002	34.1372
P17	hip adductor	2	0.473	89.2832	130.444	132.797	130.334	125.76	124.205	196.06	214.705	274.865	271.149	247.161	184.532	127.656
P18	hip adductor	2	0.98	28.9929	43.8858	44.4826	44.3866	65.1264	60.2139	53.2109	133.145	189.129	187.054	173.359	133.343	77.7316
P19	hip adductor	2	1.524	39.5575	58.427	57.3492	72.5039	83.7309	82.8092	76.357	65.5077	173.379	171.373	158.281	116.214	93.6219
P20	hip adductor	2	2.056	6.21379	7.17512	20.7376	44.1859	43.4941	44.6841	64.2011	70.0364	96.7465	95.9307	90.5447	72.6227	47.0295
P21	hip adductor	2	1.99	30.5577	31.9407	42.4158	54.5175	77.2572	80.9111	125.635	140.007	178.671	177.537	169.824	145.401	90.7294
P23	hip adductor	2	1.196	36.6416	36.7814	35.792	34.4393	32.918	31.0357	70.2612	73.7342	90.792	90.2138	86.351	74.5054	40.7503
P24	hip adductor	2	0.626	21.1126	21.4178	21.2522	20.8093	20.0481	19.0014	18.2293	23.8941	37.9651	37.4412	34.0282	25.2067	22.1434
P25	hip adductor	2
P26	hip adductor	2	2.602	8.22198	8.77942	11.027	11.6981	18.9199	18.5369	16.4655	21.5126	41.8433	41.654	40.4179	37.0618	30.3719
P27	hip adductor	2
P28	hip adductor	2
P29	hip adductor	2	0.459	52.7835	68.4906	70.1679	68.5627	65.3009	61.0509	57.4922	66.279	118.802	118.01	112.573	95.0421	72.2275
P30	hip adductor	2	1.029	29.9147	35.6245	37.9579	38.6866	42.2526	42.6491	42.9548	60.0169	82.817	82.263	78.6301	68.4615	48.7657
P31	hip adductor	2	0.494	32.1772	40.4123	140.161	153.283	160.706	165.528	168.562	168.095	180.56	178.611	165.726	128.56	49.0563
P01	hip extensor	1
P02	hip extensor	1	4.705	4.46962	4.77368	36.5246	37.0007	47.5091	50.0532	46.9278	76.6777	117.905	116.565	108.067	86.8051	54.7923
P03	hip extensor	1	1.583	17.9583	25.4949	27.8525	29.912	34.1651	45.3481	48.5822	51.6546	84.8332	84.1529	79.8107	69.6498	55.7781
P04	hip extensor	1	0.992	19.6376	25.9475	29.6812	37.0715	46.9507	50.4402	52.3618	57.6426	75.8187	74.8847	69.2014	58.7468	49.7333
P05	hip extensor	1	2.376	5.54665	12.2108	11.5668	12.794	16.8092	17.0566	16.6804	22.7398	35.0686	34.5332	31.362	27.0597	24.2962
P06	hip extensor	1	1.089	64.7625	78.0544	86.9146	91.9656	97.6156	107.746	118.198	124.817	153.771	152.374	143.227	118.129	80.9667
P07	hip extensor	1	1.549	25.6002	32.3245	36.9978	41.8032	55.4391	61.0786	86.0725	96.1577	106.085	105.214	99.579	86.5061	79.0624
P08	hip extensor	1	1.42	34.6702	42.108	50.0389	54.4133	57.3782	61.6544	63.1397	63.765	89.0387	88.5161	86.9876	86.4137	72.1888
P09	hip extensor	1	1.448	35.4652	48.5512	56.471	56.8322	66.4139	63.4631	56.4099	46.6159	195.904	192.89	173.397	103.547	85.8423
P10	hip extensor	1	1.188	30.7875	48.4034	51.9875	59.3426	75.4226	77.3249	80.1054	128.472	162.472	160.527	148.222	118.795	82.8505
P11	hip extensor	1
P12	hip extensor	1
P13	hip extensor	1
P14	hip extensor	1
P15	hip extensor	1
P16	hip extensor	1
P17	hip extensor	1	1.184	32.9987	33.592	66.2288	85.6622	84.594	218.444	233.189	238.954	257.741	254.345	232.7	179.242	92.6307
P18	hip extensor	1	0.868	47.9138	57.5384	80.406	97.7353	109.121	235.767	256.035	262.044	292.67	288.684	262.812	196.263	109.306
P19	hip extensor	1	2.109	15.3801	35.2774	47.2623	51.8794	61.2368	66.3156	68.165	67.8353	95.3409	94.612	90.0403	79.2802	67.8174
P20	hip extensor	1	2.337	99.5035	246.117	270.26	285.103	294.853	300.842	303.302	299.251	324.018	318.865	285.656	195.484	100.615
P21	hip extensor	1	0.755	94.1599	137.012	154.446	169.494	175.258	193.406	293.365	320.206	392.713	386.599	347.738	251.437	159.511
P23	hip extensor	1	1.524	22.3681	34.2774	42.7687	86.0554	90.2241	92.8389	101.34	115.759	156.365	154.555	143.2	115.986	83.8351
P24	hip extensor	1	1.661	10.7864	13.9692	14.548	22.9913	26.1787	28.4733	29.7266	27.5276	54.7225	54.0455	49.8013	40.1229	36.1065
P25	hip extensor	1	1.8	28.3483	40.3017	47.8028	52.9414	58.4866	61.0841	66.6171	71.5261	94.2523	93.3257	87.6737	77.2864	74.4358
P26	hip extensor	1	1.807	10.2797	12.1522	69.9504	77.0636	97.4698	111.027	117.152	120.19	126.9	125.875	119.121	99.7993	69.44
P27	hip extensor	1	3.062	14.5714	28.4179	96.2348	113.309	126.241	137.216	145.627	152.101	185.067	183.347	172.395	145.089	102.743
P28	hip extensor	1	0.611	45.8571	384.565	407.666	423.852	433.429	438.173	439.225	432.38	470.115	462.659	414.593	234.475	108.558
P29	hip extensor	1	0.849	65.9324	89.1498	111.24	117.371	183.644	219.133	232.721	237.432	273.559	269.431	242.815	165.953	99.1447
P30	hip extensor	1	2.178	76.6141	96.7146	106.913	117.014	123.348	132.138	151.384	167.89	208.231	206.3	193.869	161.371	114.912
P31	hip extensor	1	1.044	40.893	56.2157	70.4512	117.226	286.906	308.652	316.999	318.855	353.653	347.508	308.321	195.991	106.635
P01	hip extensor	2	1.923	10.2402	11.7027	51.4546	53.1027	72.7758	109.346	119.978	124.643	133.617	132.352	124.182	102.774	66.6589
P02	hip extensor	2	1.836	14.6004	17.2934	24.6023	31.9754	36.6745	49.9101	54.4626	68.4005	85.7375	85.2105	81.7963	72.317	52.7602
P03	hip extensor	2	2.069	7.20579	9.71427	10.3701	23.5327	36.4169	40.5413	40.9725	53.5058	72.2903	71.879	69.0885	59.8727	42.207
P04	hip extensor	2	1.37	15.269	34.44	42.1312	46.546	48.9531	54.0906	67.4193	77.7698	87.0915	86.074	79.7384	65.3709	50.6473
P05	hip extensor	2	2.426	9.38847	17.2695	17.8837	18.9428	18.8848	16.7819	13.9141	71.0455	83.0265	82.3111	77.6125	65.0569	44.068
P06	hip extensor	2	0.515	53.0468	59.1426	63.2271	75.1243	103.803	112.89	117.89	119.445	130.031	128.535	118.987	93.2146	57.0615
P07	hip extensor	2	1.361	22.5123	54.252	78.1424	106.108	136.837	160.219	173.519	180.42	201.798	199.911	187.814	156.052	101.624
P08	hip extensor	2	0.88	30.6942	36.4871	45.2495	46.845	45.6218	60.3001	52.4073	149.499	246.325	242.407	217.221	141.132	83.5456
P09	hip extensor	2
P10	hip extensor	2
P11	hip extensor	2
P12	hip extensor	2
P13	hip extensor	2
P14	hip extensor	2
P15	hip extensor	2
P16	hip extensor	2	0.674	33.4613	45.3848	49.0734	50.2643	52.1843	54.0833	59.5261	67.4431	77.253	76.3093	73.1588	65.5708	62.0748
P17	hip extensor	2	2.147	45.5577	56.5542	60.7683	66.6522	66.0839	68.2619	63.1875	54.6238	245.003	241.743	220.595	165.891	91.177
P18	hip extensor	2	1.147	61.7365	80.3202	139.161	149.975	257.075	293.195	307.89	314.012	340.969	336.744	309.358	237.916	140.29
P19	hip extensor	2	0.642	66.1518	84.4154	92.6977	104.742	113.812	113.954	113.038	120.016	188.198	186.452	175.313	146.641	111.31
P20	hip extensor	2	2.131	32.436	42.6916	48.7468	89.6183	87.0119	225.61	236.148	240.294	268.936	264.859	238.498	160.766	89.7826
P21	hip extensor	2	1.957	21.7862	22.3642	43.5258	75.5475	91.2158	92.3813	87.518	301.371	395.063	388.438	346.446	232.809	127.067
P23	hip extensor	2	2.01	19.3861	39.2508	62.7854	71.103	78.868	83.137	85.3876	96.6377	152.043	150.717	141.912	116.962	82.2045
P24	hip extensor	2	2.864	6.86524	16.9881	36.7072	43.5655	44.5149	45.1077	65.864	72.6644	78.7466	78.3043	75.3814	66.3569	45.9636
P25	hip extensor	2	1.533	29.3766	40.2785	64.0286	80.3628	89.0569	97.9699	100.41	99.9302	124.921	124.478	121.735	113.984	106.36
P26	hip extensor	2	1.271	69.4184	87.4564	103.863	104.462	102.906	218.584	232.129	236.126	260.823	256.654	229.826	163.16	97.9023
P27	hip extensor	2	1.539	31.4443	47.6948	56.6192	63.9179	72.5683	72.1944	65.3808	57.2947	173.462	171.504	158.762	125.059	82.7662
P28	hip extensor	2
P29	hip extensor	2	0.604	55.8388	91.8801	105.275	106.082	185.688	217.18	227.236	231.132	256.842	252.827	227.039	158.087	94.8675
P30	hip extensor	2	1.457	49.9358	78.1745	92.95	102.384	109.431	110.792	123.702	165.298	218.053	215.754	201.08	163.85	111.499
P31	hip extensor	2	0.894	49.3057	59.5606	101.036	131.383	139.838	248.785	267.815	276.822	315.976	311.089	279.908	198.703	114.664
P01	hip flexor	1
P02	hip flexor	1	1.793	49.4999	73.7835	76.1096	101.203	98.5619	251.807	266.863	270.022	302.574	298.304	270.753	185.984	104.46
P03	hip flexor	1	1.789	18.2367	20.4223	82.7284	81.9525	78.0458	174.479	187.143	192.282	207.566	204.436	184.755	137.696	82.2362
P04	hip flexor	1	0.478	67.0235	111.885	110.913	253.965	270.728	280.253	285.315	285.279	303.928	300.287	276.353	211.87	112.762
P05	hip flexor	1	1.131	130.17	149.19	150.403	146.466	139.511	129.907	118.876	115.417	248.143	244.714	222.759	167.973	144.099
P06	hip flexor	1	0.093	232.935	253.247	268.294	278.397	285.106	289.394	290.943	287.433	312.95	308.143	277.422	189.231	94.7634
P07	hip flexor	1	0.372	104.443	154.706	361.438	399.969	419.073	430.775	435.041	433.398	470.559	463.487	417.926	274.911	149.631
P08	hip flexor	1	1.67	150.864	230.786	270.596	351.879	386.414	405.355	416.261	417.919	450.512	444.502	405.817	305.734	194.258
P09	hip flexor	1	1.797	11.2495	242.717	259.906	272.363	281.534	286.892	289.179	286.101	318.567	313.859	284.406	213.073	109.773
P10	hip flexor	1	1.699	137.482	357.092	404.604	432.883	450.482	462.261	467.502	464.548	499.172	491.4	441.653	314.739	164.418
P11	hip flexor	1
P12	hip flexor	1
P13	hip flexor	1
P14	hip flexor	1
P15	hip flexor	1
P16	hip flexor	1
P17	hip flexor	1	1.225	66.1895	106.239	162.408	342.201	381.14	400.414	411.887	414.38	441.109	435.352	398.429	305.438	164.047
P18	hip flexor	1	0.083	642.157	684.998	714.579	735.871	747.841	756.629	755.051	739.294	807.874	795.175	712.749	422.289	206.572
P19	hip flexor	1	1.865	59.2566	65.9974	73.9859	83.4944	115.068	108.022	95.5917	149.128	252.466	249.518	231.004	188.795	125.192
P20	hip flexor	1	0.209	121.371	257.433	279.767	293.891	304.229	310.848	313.252	309.81	333.734	329.003	298.586	218.994	116.086
P21	hip flexor	1	0.094	732.51	792.545	832.353	862.854	881.508	893.848	894.926	883.243	957.817	942.944	847.014	576.142	255.287
P23	hip flexor	1	1.995	21.6309	116.072	222.276	235.206	242.784	247.088	248.444	247.196	263.121	261.814	252.17	205.748	109.763
P24	hip flexor	1	1.649	41.0754	63.4173	68.1815	70.7648	149.397	162.674	170.52	173.576	185.229	182.796	167.275	128.249	78.4406
P25	hip flexor	1	1.575	34.2941	106.496	128.586	173.835	169.382	163.363	344.151	370.128	455.511	448.277	401.883	268.852	165.524
P26	hip flexor	1	0.186	282.082	304.542	323.772	341.219	353.071	362.856	367.453	366.021	402.88	397.383	362.68	284.946	151.046
P27	hip flexor	1	1.416	81.9312	504.774	557.225	588.363	612.974	624.918	632.981	625.131	681.57	670.425	598.44	416.235	209.805
P28	hip flexor	1	0.089	628.185	678.426	715.515	739.156	756.784	764.815	767.065	754.725	822.52	808.847	720.264	461.323	211.708
P29	hip flexor	1	2.456	15.2071	117.187	287.901	308.534	320.477	327.509	330.605	328.209	354.668	349.011	312.712	196.56	104.577
P30	hip flexor	1	2.036	60.9441	153.911	152.169	302.529	345.447	363.703	373.365	374.659	400.929	395.427	360.403	271.666	153.56
P31	hip flexor	1	1.166	218.088	223.543	454.114	485.516	508.173	521.85	526.259	522.758	569.284	560.377	503.154	331.195	181.781
P01	hip flexor	2	1.572	52.6937	68.4875	93.2309	91.3175	254.485	269.067	277.236	278.935	300.631	296.181	267.452	193.49	98.4546
P02	hip flexor	2	1.612	55.3347	96.8595	99.1868	97.056	187.975	206.354	214.555	217.22	231.394	228.41	209.975	166.066	99.0349
P03	hip flexor	2	1.015	32.6493	44.4296	88.2366	89.8722	189.397	210.966	220.808	223.883	239.195	236.297	218.082	172.72	94.6581
P04	hip flexor	2	1.443	58.7766	73.6869	80.5501	86.6721	85.6587	216.729	233.646	239.892	258.09	254.637	232.697	177.956	100.3
P05	hip flexor	2	0.942	129.454	142.063	145.204	142.989	138.858	217.05	273.331	288.669	341.812	336.78	304.444	222.262	143.123
P06	hip flexor	2	0.093	348.044	375.268	395.542	409.487	418.677	424.356	424.87	419.334	454.92	448.377	405.905	278.974	139.167
P07	hip flexor	2	0.861	147.044	346.668	371.372	385.397	394.913	401.211	402.805	397.013	428.909	422.945	384.545	250.931	138.212
P08	hip flexor	2	0.643	248.269	246.654	516.766	553.317	578.163	590.068	595.246	591.026	640.629	630.749	567.224	401.622	227.357
P09	hip flexor	2
P10	hip flexor	2
P11	hip flexor	2
P12	hip flexor	2
P13	hip flexor	2
P14	hip flexor	2
P15	hip flexor	2	0.601	85.8988	458.833	542.379	576.793	596.136	609.969	615.355	610.385	655.445	646.687	589.941	428.24	220.822
P16	hip flexor	2	1.879	17.3098	86.6844	126.866	145.281	167.726	194.733	211.851	219.382	249.497	245.461	219.931	161.139	106.961
P17	hip flexor	2	3.377	27.9553	58.4425	172.523	398.658	430.139	448.676	460.187	462.074	492.538	486.01	443.902	335.357	186.758
P18	hip flexor	2	0.207	264.285	569.351	651.367	686.27	711.487	724.892	730.223	722.36	779.333	767.579	691.218	463.249	260.562
P19	hip flexor	2	1.522	69.4554	90.644	131.373	130.965	123.37	267.474	291.995	301.955	326.196	322.274	297.629	238.977	136.313
P20	hip flexor	2	0.225	127.464	255.542	285.969	301.741	315.054	323.618	327.746	325.271	350.288	345.143	312.298	230.077	124.689
P21	hip flexor	2	0.267	519.714	601.933	648.787	680.898	702.342	716.047	721.61	716.565	766.13	756.976	697.054	532.782	287.102
P23	hip flexor	2	1.249	46.5426	109.04	118.249	182.742	203.966	215.158	221.482	223.621	237.989	234.862	214.903	165.881	102.476
P24	hip flexor	2	2.417	25.451	77.0746	89.3424	89.5521	86.8415	165.184	182.111	189.319	206.415	204.079	188.795	147.217	90.3412
P25	hip flexor	2	2.29	26.4927	60.7607	69.4972	141.397	134.05	338.89	355.776	361.529	393.92	387.699	347.987	249.156	141.059
P26	hip flexor	2	0.193	168.951	169.858	166.877	310.689	343.408	358.608	366.594	367.244	398.187	391.97	352.332	242.957	149.761
P27	hip flexor	2	0.09	503.392	545.911	571.883	593.648	606.916	615.54	615.211	605.154	661.046	650.143	579.836	374.442	173.09
P28	hip flexor	2
P29	hip flexor	2	2.904	47.8638	160.622	163.781	164.08	288.967	328.78	343.928	349.345	394.632	388.814	351.314	247.385	150.72
P30	hip flexor	2	0.793	82.9899	117.028	173.681	401.104	429.698	447.162	457.867	458.087	491.161	484.317	440.235	326.298	172.103
P31	hip flexor	2	0.087	503.184	543.361	569.729	588.833	603.122	611.369	611.744	601.994	656.756	645.53	573.612	357.866	171.43
P01	knee extensor	1
P02	knee extensor	1	2.313	24.3405	28.8621	36.3875	157.416	172.495	182.525	187.181	188.251	240.893	239.781	232.612	214.143	166.766
P03	knee extensor	1	2.718	14.8962	34.1569	61.5096	93.5822	135.854	150.438	155.706	157.769	165.96	165.279	162.247	161.68	145.361
P04	knee extensor	1	0.439	119.519	130.8	140.121	155.649	171.748	181.952	188.34	190.504	220.545	219.714	214.213	198.156	155.35
P05	knee extensor	1	1.834	41.9225	81.2822	124.427	157.667	192.757	191.829	182.021	169.533	379.648	376.148	353.028	288.292	234.299
P06	knee extensor	1	0.432	167.701	188.795	201.472	211.134	219.685	225.386	230.165	232.333	277.089	275.123	262.287	228.181	161.391
P07	knee extensor	1	1.447	73.1881	113.57	116.034	177.481	215.807	227.482	231.614	240.233	382.728	379.647	359.442	306.8	268.972
P08	knee extensor	1	1.612	41.03	43.2716	54.6567	71.2283	123.18	134.624	134.765	135.871	302.996	300.36	282.96	234.376	162.822
P09	knee extensor	1	0.66	132.217	147.275	158.393	186.744	235.775	257.096	272.475	280.795	362.816	360.097	342.213	292.204	191.623
P10	knee extensor	1	2.187	64.015	73.5529	76.3544	110.672	108.234	103.86	109.55	206.544	312.212	310.825	301.632	274.82	236.83
P11	knee extensor	1
P12	knee extensor	1
P13	knee extensor	1
P14	knee extensor	1
P15	knee extensor	1
P16	knee extensor	1
P17	knee extensor	1	1.562	144.42	164.803	212.461	238.598	282.731	279.446	267.941	243.727	607.506	602.087	566.531	468.171	347.463
P18	knee extensor	1	1.569	63.3565	65.612	92.6634	121.113	130.107	153.148	154.901	147.816	283.546	281.608	268.637	230.197	191.665
P19	knee extensor	1	2.693	42.7676	46.7277	49.6319	48.4871	51.0952	53.8173	59.3461	66.2867	92.6909	92.4062	90.6188	86.3938	83.4089
P20	knee extensor	1	1.607	102.593	174.362	183.044	192.707	207.674	223.769	235.277	241.497	276.971	275.722	267.135	239.108	177.349
P21	knee extensor	1	2.111	124.609	134.567	456.892	482.947	480.629	468.342	452.731	439.816	892.282	883.426	825.163	668.937	506.01
P23	knee extensor	1	0.342	199.626	209.307	212.697	213.962	217.477	231.049	251.13	262.034	322.212	320.384	307.93	268.437	206.312
P24	knee extensor	1	2.093	19.7946	26.2749	49.6814	53.0007	56.1812	56.883	55.9632	54.3188	80.7274	80.4906	78.9502	74.6753	65.8911
P25	knee extensor	1	1.658	90.8123	166.664	192.635	205.474	220.256	237.799	253.859	267.044	342.248	340.513	328.993	298.708	275.555
P26	knee extensor	1	1.218	128.786	180.089	201.299	202.644	197.191	190.26	186.513	203.981	374.358	371.178	350.078	289.543	213.584
P27	knee extensor	1	1.448	59.2397	63.9586	61.861	86.1174	85.4534	77.7404	70.6186	70.3437	248.939	247.698	239.175	211.513	143.991
P28	knee extensor	1	1.807	63.9074	78.2307	91.1923	130.723	191.17	227.331	228.824	218.574	469.462	464.358	431.222	345.305	245.023
P29	knee extensor	1	0.474	115.688	140.395	165.728	183.536	197.825	207.552	213.853	215.693	248.811	247.802	240.973	218.733	157.967
P30	knee extensor	1	1.23	82.119	126.128	141.159	187.196	193.989	196.665	198.684	198.294	334.87	332.396	316.617	277.457	212.746
P31	knee extensor	1	1.563	107.697	131.117	184.654	261.96	273.248	272.111	262.65	249.073	469.322	465.51	440.5	372.038	293.548
P01	knee extensor	2	0.493	96.7461	132.103	139.832	145.838	152.538	162.171	174.215	184.076	286.813	283.944	265.558	216.887	148.868
P02	knee extensor	2	1.276	50.1863	65.6956	103.828	143.444	143.648	144.257	151.459	156.771	233.236	232.1	224.704	204.91	161.664
P03	knee extensor	2	1.725	52.6421	53.3042	104.222	143.408	172.477	183.315	186.966	187.576	205.119	204.517	201.016	192.784	151.342
P04	knee extensor	2	1.398	35.8562	119.753	131.942	141.12	148.436	157.744	168.749	177.087	203.357	202.828	199.537	192.069	161.262
P05	knee extensor	2	1.663	58.5223	71.72	77.7487	82.7684	93.6216	89.048	97.4669	97.8033	274.745	272.684	259.146	222.586	167.436
P06	knee extensor	2	0.529	100.476	112.981	118.181	120.03	121.392	125.068	132.816	141.674	207.664	205.945	194.664	163.3	119.871
P07	knee extensor	2	1.999	71.3168	95.973	109.268	130.6	249.988	267.262	288.742	302.564	344.089	343.233	338.522	331.325	280.315
P08	knee extensor	2	1.967	33.1023	116.522	144.705	184.456	219.104	235.001	241.982	245.416	273.323	272.386	265.732	241.444	162.105
P09	knee extensor	2
P10	knee extensor	2
P11	knee extensor	2
P12	knee extensor	2
P13	knee extensor	2
P14	knee extensor	2
P15	knee extensor	2	1.765	96.3757	133.257	266.181	299.496	314.84	334.446	357.811	372.092	490.44	486.615	461.447	391.521	279.23
P16	knee extensor	2	1.144	74.0947	88.4472	102.931	109.516	116.893	122.319	132.594	140.834	169.088	168.237	163.364	156.286	138.105
P17	knee extensor	2	1.731	74.4687	78.7792	117.4	111.201	234.977	244.815	251.137	252.228	651.916	646.35	609.499	506.232	350.699
P18	knee extensor	2	1.85	40.9329	55.5401	74.833	90.1579	127.057	145.209	148.802	136.227	327.491	325.647	313.475	275.564	195.967
P19	knee extensor	2	2.506	22.8815	32.0961	36.8925	47.4332	50.1281	81.6442	76.5663	67.5152	153.623	152.695	146.767	130.537	99.4222
P20	knee extensor	2	1.969	122.828	158.437	176.211	195.574	217.783	233.829	244.944	250.246	287.952	285.913	272.376	233.343	161.352
P21	knee extensor	2	2.167	126.59	145.517	384.543	438.824	440.442	426.587	410.888	392.221	781.621	774.725	728.667	599.401	460.928
P23	knee extensor	2	0.344	155.687	170.512	176.031	181.033	195.108	215.355	228.043	233.371	278.13	277.13	270.282	245.864	179.558
P24	knee extensor	2	2.564	29.7252	36.6998	56.0853	74.9171	86.6454	92.0045	96.4849	101.207	112.632	112.233	109.626	102.66	97.1117
P25	knee extensor	2	0.842	145.337	214.486	233.92	268.246	288.659	296.513	298.659	295.935	419.824	416.441	395.766	354.966	279.761
P26	knee extensor	2	1.39	96.8213	102.034	178.866	183.023	182.369	183.644	195.232	214.585	310.626	308.468	294.043	251.028	186.325
P27	knee extensor	2	2.629	29.4019	53.3835	57.1935	76.9117	110.533	141.654	152.839	157.006	246.647	244.555	230.948	196.029	168.121
P28	knee extensor	2
P29	knee extensor	2	0.767	110.74	144.27	160.675	181.784	204.346	218.588	226.095	229.964	277.038	275.494	265.364	235.431	163.514
P30	knee extensor	2	1.783	83.7962	122.006	125.955	139.064	163.034	164.374	160.65	154.402	242.657	240.978	231.104	214.923	186.309
P31	knee extensor	2	0.641	141.687	183.823	269.506	282.892	286.2	280.817	273.907	267.292	500.236	495.888	467.434	390.37	300.944
P01	knee flexor	1
P02	knee flexor	1	0.892	41.2838	51.4038	63.8726	73.4843	79.4105	85.3349	91.139	94.6293	110.613	110.121	106.783	96.5507	74.8962
P03	knee flexor	1	0.846	31.1074	36.2161	38.9067	46.4545	56.9944	62.5256	68.5809	76.1587	90.8148	90.0077	84.8302	71.9006	60.7308
P04	knee flexor	1	1.405	20.2974	22.003	21.1992	26.8567	36.7466	43.9118	55.3099	56.8336	68.3587	68.1398	66.7452	63.534	58.13
P05	knee flexor	1	0.726	43.5668	63.0272	85.3337	90.64	90.7985	89.6694	89.2011	89.4965	152.853	150.718	137.502	108.22	73.8517
P06	knee flexor	1	0.364	61.0613	66.2349	69.067	69.7619	69.0391	67.526	66.2844	65.9254	111.32	110.447	104.862	89.0817	70.1647
P07	knee flexor	1	1.312	44.5361	55.0434	68.876	73.3868	78.7819	84.252	87.6719	89.1189	95.4097	95.2633	94.4183	91.0973	75.8352
P08	knee flexor	1	0.831	46.8749	61.5853	70.957	78.1387	89.621	96.7511	105.12	113.659	170.967	168.066	152.954	137.532	109.794
P09	knee flexor	1	0.546	52.4932	65.1796	72.2146	80.5724	88.9648	94.2105	97.168	98.7298	105.995	105.772	104.438	100.637	80.8158
P10	knee flexor	1	0.517	67.1366	78.2153	92.1051	96.2251	99.8246	108.56	119.43	125.922	137.908	137.333	133.747	123.645	96.6047
P11	knee flexor	1
P12	knee flexor	1
P13	knee flexor	1
P14	knee flexor	1
P15	knee flexor	1
P16	knee flexor	1
P17	knee flexor	1	0.85	46.1261	98.7643	121.733	133.277	161.797	184.646	197.006	202.502	215.395	213.243	199.648	168.024	119.927
P18	knee flexor	1	1.876	21.5402	32.4478	34.6358	36.2426	38.3323	43.0725	80.3206	77.6631	174.712	172.096	155.788	118.008	71.5862
P19	knee flexor	1	1.139	42.1838	69.1009	80.1982	86.1102	92.5953	97.635	98.7713	97.383	131.394	130.783	126.801	115.882	98.67
P20	knee flexor	1	1.919	37.3172	42.2535	81.1128	80.933	80.4868	123.56	144.959	153.724	191.861	189.395	173.658	118.171	75.7763
P21	knee flexor	1	1.05	92.4711	100.495	103.197	112.037	122.393	135.487	144.878	157.141	433.133	426.54	382.816	254.36	158.062
P23	knee flexor	1	1.547	27.0415	68.5093	74.5802	80.51	89.24	97.0684	103.059	106.574	112.97	112.297	107.979	96.8009	79.6178
P24	knee flexor	1	0.496	32.5981	34.8482	39.6968	43.3283	44.4167	44.8467	45.1671	45.3755	48.0958	47.9888	47.2787	45.4011	42.304
P25	knee flexor	1	2.334	14.9633	60.2209	88.175	96.8089	115.009	123.642	123.09	120.384	181.168	179.239	167.111	143.867	115.212
P26	knee flexor	1	1.011	64.9481	78.8225	95.1814	100.667	100.018	99.7393	102.213	116.271	221.448	220.089	193.01	129.246	85.0652
P27	knee flexor	1	0.641	61.2093	79.3615	86.0942	97.4581	121.498	138.614	148.033	152.816	162.549	161.024	151.092	124.71	91.551
P28	knee flexor	1	1.298	44.9974	133.877	209.797	240.458	255.431	263.909	267.434	268.238	296.269	293.071	272.332	206.394	113.525
P29	knee flexor	1	0.689	40.9708	49.9045	54.5014	56.9479	58.3088	61.6344	71.5922	80.5338	95.8308	94.357	84.9789	70.5309	66.1714
P30	knee flexor	1	0.915	59.4398	80.6547	102.055	112.784	122.523	179.623	197.53	206.045	231.611	229.665	217.522	189.52	117.217
P31	knee flexor	1	1.853	148.876	160.069	164.491	165.122	163.143	159.089	152.965	147.623	255.366	252.094	231.697	188.636	147.034
P01	knee flexor	2	0.95	24.0238	30.7307	38.2219	44.1614	47.4899	49.6098	52.4925	55.7058	93.195	92.3919	87.4241	76.2892	54.8171
P02	knee flexor	2	0.424	51.7865	56.1138	69.3681	78.3692	81.6786	83.1187	83.4215	82.9265	86.0462	85.8416	84.9509	84.531	69.5273
P03	knee flexor	2	0.833	28.7339	31.7394	32.8765	45.1519	49.5282	53.002	55.0059	55.7026	59.026	58.8713	57.9632	55.6007	49.3899
P04	knee flexor	2	1.247	31.1751	37.9058	51.5733	59.3537	62.5415	65.8956	70.0814	73.796	82.0579	81.6531	79.0711	72.3845	60.7897
P05	knee flexor	2	0.616	37.3423	68.7213	72.0147	85.7755	97.4432	101.801	105.348	108.648	122.693	121.112	111.596	100.49	73.7737
P06	knee flexor	2	0.444	46.9958	50.7171	62.6552	106.89	115.749	120.659	122.644	123.188	145.088	143.898	136.379	111.951	61.1767
P07	knee flexor	2	1.367	35.3277	43.0636	83.5065	90.0313	116.737	128.107	133.293	135.841	143.171	142.194	136.554	127.796	91.1634
P08	knee flexor	2	0.899	42.5676	53.3814	59.8349	70.2364	80.8973	82.739	79.4833	71.8668	142.016	141.008	135.054	124.229	96.1485
P09	knee flexor	2
P10	knee flexor	2
P11	knee flexor	2
P12	knee flexor	2
P13	knee flexor	2
P14	knee flexor	2
P15	knee flexor	2	0.942	91.3074	103.948	112.66	121.283	131.057	143.234	152.596	158.131	168.22	166.735	157.358	134.258	110.404
P16	knee flexor	2	0.605	51.1761	57.3733	60.8548	64.1226	69.9172	78.0758	84.5196	88.0201	97.1956	96.5921	92.8064	83.0726	75.5084
P17	knee flexor	2	1.151	139.268	149.261	160.841	189.845	204.253	212.527	218.483	221.647	241.726	239.834	228.214	205.695	157.362
P18	knee flexor	2	0.912	37.4972	53.6847	71.5492	99.5662	104.193	104.816	105.929	108.784	163.373	162.142	153.829	129.684	92.1027
P19	knee flexor	2	1.068	71.1783	94.2878	104.377	112.757	120.098	125.49	128.528	129.347	159.541	158.922	154.962	144.992	121.565
P20	knee flexor	2	2.428	10.6433	36.8289	71.8282	94.0252	119.961	141.125	151.073	156.202	178.888	176.697	162.783	127.87	78.9668
P21	knee flexor	2	0.221	205.097	214.62	224.631	248.583	281.713	304.584	319.681	328.779	404.737	400.165	371.041	290.428	190.457
P23	knee flexor	2	0.816	75.6359	79.1791	80.2697	81.2379	82.4461	84.4832	86.0162	86.4718	129.4	128.086	120.207	106.431	85.9467
P24	knee flexor	2	2.229	11.2188	15.2134	33.519	38.2145	40.9568	43.3302	43.4893	42.6254	57.7575	57.2012	53.7439	47.3209	47.0065
P25	knee flexor	2	1.543	31.5031	43.0486	56.6771	64.6555	76.3659	102.613	121.043	133.268	152.601	150.828	140.227	129.572	119.491
P26	knee flexor	2	1.551	62.784	90.1806	100.205	103.763	105.032	105.759	105.688	105.167	147.796	146.268	136.747	116.673	82.0415
P27	knee flexor	2	0.823	38.6415	97.0466	105.796	108.912	108.066	105.567	104.607	109.513	148.318	146.461	134.786	108.806	98.8548
P28	knee flexor	2
P29	knee flexor	2	0.635	56.6459	75.2273	86.19	91.8639	93.0585	92.037	89.6898	86.6125	110.32	109.859	106.704	98.2648	87.0263
P30	knee flexor	2	0.737	45.3507	47.8545	49.5873	53.4055	59.5527	65.2683	72.1646	80.6858	93.1753	92.4918	88.0863	76.9174	75.0109
P31	knee flexor	2	0.209	168.044	172.717	173.89	174.101	173.832	175.59	181.072	193.435	309.952	306.259	282.576	211.872	154.465

## Sheet: Reliability and validity result
	Laf_PF_A_ADF_S1	Laf_PF_A_ADF_S2	Laf_PF_B_ADF_S1	Laf_PF_B_ADF_S2	Laf_PF_A_APF_S1	Laf_PF_A_APF_S2	Laf_PF_B_APF_S1	Laf_PF_B_APF_S2	Laf_PF_A_HAB_S1	Laf_PF_A_HAB_S2	Laf_PF_B_HAB_S1	Laf_PF_B_HAB_S2	Laf_PF_A_HAD_S1	Laf_PF_A_HAD_S2	Laf_PF_B_HAD_S1	Laf_PF_B_HAD_S2	Laf_PF_A_HE_S1	Laf_PF_A_HE_S2	Laf_PF_B_HE_S1	Laf_PF_B_HE_S2	Laf_PF_A_HF_S1	Laf_PF_A_HF_S2	Laf_PF_B_HF_S1	Laf_PF_B_HF_S2	Laf_PF_A_KE_S1	Laf_PF_A_KE_S2	Laf_PF_B_KE_S1	Laf_PF_B_KE_S2	Laf_PF_A_KF_S1	Laf_PF_A_KF_S2	Laf_PF_B_KF_S1	Laf_PF_B_KF_S2	Hog_PF_A_ADF_S1	Hog_PF_A_ADF_S2	Hog_PF_B_ADF_S1	Hog_PF_B_ADF_S2	Hog_PF_A_APF_S1	Hog_PF_A_APF_S2	Hog_PF_B_APF_S1	Hog_PF_B_APF_S2	Hog_PF_A_HAB_S1	Hog_PF_A_HAB_S2	Hog_PF_B_HAB_S1	Hog_PF_B_HAB_S2	Hog_PF_A_HAD_S1	Hog_PF_A_HAD_S2	Hog_PF_B_HAD_S1	Hog_PF_B_HAD_S2	Hog_PF_A_HE_S1
P01	16.253	10.7164	22.1231	14.8495	46.8466	44.7253	47.6887	42.3856	9.96897	10.9013	11.3489	9.38026	11.2105	11.7132	12.2808	12.3325	16.9746	17.1192	17.3121	18.5025	25.6532	25.0563	29.4199	27.8124	34.2099	33.7707	29.6155	26.703	13.6896	16.5837	15.0884	17.7108	17.7056	13.5162	25.696	24.3739	42.5652	44.9611	48.3918	52.1592	9.92466	9.61474	11.7108	10.6214	10.2355	11.7071	12.8147	11.7191	15.0811
P02	19.1821	21.5539	20.1921	20.4073	52.3748	48.5909	54.2106	49.9389	16.7918	10.727	11.8217	10.3979	15.17	13.9683	14.5576	14.9454	21.3597	19.0484	20.1112	19.4217	20.6682	28.7519	24.9535	27.9383	44.8296	39.504	39.2397	38.6226	19.2877	18.1986	18.6393	14.8302		22.2114		23.0706		46.1038		45.579		9.95649		9.11224		14.415		15.2047
P03	21.4519	17.0149	25.4586	20.7114	47.8145	47.3443	43.6388	37.9803	12.4701	11.2017	10.1295	5.65156	12.8795	13.3499	15.9315	10.1916	16.8335	16.9367	16.6716	13.4299	21.8175	26.7601	25.7714	30.4422	37.5306	31.2753	27.8746	31.0181	20.2513	16.7701	19.38	20.0003	22.8663	19.8115	26.7103	27.489	38.5518	41.5182	43.9048	47.4801	10.6905	10.589	9.77456	9.90159	11.9577		15.0344		17.8461
P04	14.2745	19.1227	21.6602	25.1134	43.1456	56.7469	53.1095	50.5871	10.6891	9.90847	11.3211	10.2438	10.8891	11.9744	12.1099	12.8419	17.8226	18.9534	16.9069	18.9134	22.5722	27.4541	23.9453	32.2518	49.0412	44.7688	36.8735	39.0517	21.2708	23.322	15.9876	23.3584	22.3043	25.0766		23.6165	40.8084	53.7141	44.3827	49.6831	10.4143	8.61297	8.85226	9.91713	10.6693	11.7826		11.3663	16.2914
P05	17.7402	19.0104	27.7847	34.1109	39.6204	48.0508	68.7589	46.0735	13.4167	11.2719	11.3052	11.4838	19.482	24.1427	23.8538	22.4162	20.3444	17.3936	20.3198	20.969	33.789	33.7564	38.6005	39.8665	50.6212	37.418	49.0983	51.9744	24.4462	22.8004	21.4093	26.6184	22.1541	21.7191	27.3283	32.0547	46.4004		62.8223		12.9226	11.8504	12.6106	11.9533	21.3072	20.1295	21.9088	19.74	20.5967
P06	16.2856	14.4291	15.6275	21.5743	38.7448	30.7793	43.3302	49.4932	10.4882	10.2306	9.2874	8.98194	12.0982	11.2822	14.7127	11.6899	19.0001	15.5512	19.4622	18.0076	25.6626	24.4158	24.4448	28.7368	26.7833	26.7605	25.3911	28.6604	20.5913	14.7383	19.5452	17.9954	16.8975	13.808	21.085	19.3872	36.5156	31.427	50.246	43.416	7.60862	9.04399	9.01317	8.91241	12.2891		13.7091	12.1594	19.1078
P07	30.2838	23.9225	34.103	35.252	62.1612	54.9078	59.8837	57.839	15.7138	12.594	12.6939	14.5181	24.5505	22.7563	22.3295	21.0937	28.9678	25.0814	28.1545	32.3015	28.3313	28.4206	29.7831	36.4945	60.0417	70.4416	62.0635	55.9746	26.5169	20.5683	22.269	27.1701	25.9678		42.4347	34.706	55.2311		57.7254	57.8005			13.914	15.6736			27.9049	24.0472	29.2828
P08	23.5531	24.0306	29.3927	29.0334	59.4756	41.7667	53.9903	48.3162	13.7721	12.3001	11.9994	15.1275	19.8555	20.6689	22.8331	20.7653	27.4479	26.9111	27.8107	26.9134	38.8073	37.3757	38.5311	39.4244	36.1935	31.8014	37.5642	31.4622	27.7843	27.9703	28.5233	32.2333	21.4988	24.4823	30.0014	29.076	48.0097	41.4818	57.7158		11.6033	13.715	9.31293	12.8398	20.6149	21.7412	21.0023	23.4589	24.6212
P09	21.5429	20.4606	25.6981	23.5462	49.277	45.6133	47.3623	49.8647	16.3539	13.1413	13.8287	13.8228	17.1478	15.1433	18.6467	19.2445	24.686	25.1036	26.322	26.0508	21.3006	22.0751	28.6592	29.422	50.3602	47.0259	51.9279	47.2694	14.5646	16.1676	24.8869	27.9543	22.7922	23.8095	23.2865	30.8355	49.1021	42.5971	51.6261		15.2174	12.7314	12.233	14.2241	16.7626		16.4632	20.0153	25.9596
P10	16.0926	16.9981	23.9312	24.9197	57.8128	59.2669	58.3851	70.871	12.8285	16.2086	15.5685	17.4219	23.2846	29.6959	28.1754	35.7373	22.1684	29.7307	29.5985	36.325	34.2875	33.9273	40.3413	44.4365	47.3502	57.9438	63.5905	80.7678	26.6435	26.7709	35.5828	28.4482	21.5554	20.1031	29.0577	26.4168	53.4857	57.9971	64.3328	67.1829	13.6925	14.9148	16.1362	16.2193	23.9041	23.8934	28.7213	26.5114	26.0962
P11	22.3832	25.3729	34.5561	31.7955	58.1744	49.4282	58.1164	57.1955	15.1132	18.947	16.3583	15.9151	23.2151	25.9747	25.1731	26.127	24.2474	27.1528	29.7173	26.8394	38.5681	39.9098	49.0771	44.9534		44.9295	54.9185	41.5537	28.6171	25.4162	40.3918	36.882	23.5264	25.1588	33.4899	38.3251	54.4095	50.3689	61.9692	48.5191	14.5006	17.092	18.1205	14.7686	26.0215	23.5508	26.0857	22.411	24.0688
P12	25.5386	24.3398	26.8622	31.459	51.6654	61.8506	50.1822	51.4473	16.1887	15.1895	16.6615	13.8919	19.3921	19.2629	23.4173	18.2735	30.175	33.7268	30.6175	34.6834	40.7063	39.0301	39.2642	41.0131	34.9372	30.2606	34.0468	30.9215	25.1152	23.9869	30.1839	27.8205		25.4021	29.1215	36.2275	50.6767	52.7959	56.4088	46.5838	16.2133	14.7081	14.7122	13.983	20.0203	18.4194	21.7953	19.1222	31.6074
P13	20.0893	19.2923	29.47	26.2256	44.6609	43.1937	37.5758	44.6227	9.74419	10.1052	11.3252	10.069	12.1301	11.5999	13.3983	13.8907	19.9893	20.2862	19.1861	23.2418	26.2834	23.878	35.7142	29.8629	45.004	40.3091	44.8017	39.7141	22.4824	24.9521	27.2586	28.0385	22.0052	21.4229	32.8689	31.8949	43.8275	48.2139	33.0116	38.9836	9.26672		10.1144	9.60295	11.6327		12.5976	13.8023	20.014
P14	17.4215	14.2784	24.5374	24.7882	31.3386	35.6228	36.5432	39.9466	7.5103	9.16936	8.43617	6.73107	10.7434	11.5723	12.577	11.4319	15.7502	14.6904	18.058	16.7425	22.9794	24.9437	31.6972	28.7991	24.1317	21.9603	25.8114	17.8799	12.9309	17.0445	16.385	17.4567	18.7179	14.2468	26.0535	28.2356	40.6639	32.7157	35.2087	35.6894	7.11204	6.38087	8.90778	5.8783	11.3134	10.5699	13.2022	10.6913	15.1328
P15	28.1872	20.2213	44.3174	35.4589	57.5777	76.3214	54.5043	62.2977	17.0481	18.0494	17.0133	16.177	27.6435	28.7793	29.7868	27.3112	27.513		28.1649		41.296	45.0138	49.7466	45.3112	58.9711	54.8922	38.7683	51.7995	26.8614	30.7883	40.9895	39.0627	25.2167	23.4042	48.441	36.9377	55.9317	62.059	54.14	61.5669	16.5044	16.2679	15.3046	16.8841	25.6239	23.3162	29.8554	27.9946	27.9885
P16	14.7706	15.8728	22.7761	24.1984	36.6124	45.0123	33.0248	36.7017	8.72158	7.7682	7.77925	7.74316	11.6626	15.0947	13.1468	13.676	18.5708	20.1586	19.7912	20.7825	23.9993	27.595	32.5871	29.6601	31.366	36.7024	28.3038	31.5906	16.4737	17.6208	18.7432	18.8035	19.0165	16.7874	27.5396	28.4518	33.9071	40.6637	32.7161	45.4669	7.31068	8.67606	8.25691	8.10503	12.0019	10.3156	13.112	14.5102	16.5461
P17	23.6639	21.4695	37.8226	32.9384	68.1083	69.1088	54.9325	57.3899	19.2315	19.2625	16.5913	17.2158	33.0194	29.9867	37.2718	36.1487	32.8807	26.8529	30.7591	30.296	43.2294	36.5628	47.1121	41.7869	63.2884	64.0691	78.9278	63.2015	29.116	28.1686	32.9453	33.7015	26.9097	22.258	41.0736	38.4527	68.2284	65.031	36.4765	64.3984	18.6222	20.6126	20.1718	18.2029	30.3977	32.7977	40.2802	32.9049	32.6912
P18	16.7317	16.6966	29.0476	30.8071	58.4028	66.2008	62.8681	64.2987	16.5832	13.2374	14.162	16.3414	18.553	21.5001	21.6243	24.6971	23.938	24.703	26.3946	31.723	36.4609	36.7328	42.0121	45.494	37.0627	28.7278	45.7438	41.2878	17.1989	20.3274	22.6483	19.7512	17.7112	19.1044	35.6346	35.4697	55.3215	49.408	57.4837	59.1274	16.1096	15.1362	15.6227	14.2263		22.7148	25.0581	26.4058	25.1455
P19	13.0685	10.5505	19.8873	21.0433	45.0279	45.3705	44.2528	48.7577	14.3597	14.9877	12.9187	12.7903	17.706	22.1403	20.0326	19.3304	24.0913	25.9953	23.2086	28.7762	35.6569	34.6437	46.5919	46.8779	47.5832	45.0375	46.7971	42.0713	23.3348	26.6106	27.8662	32.0314	14.1639	14.2891	22.2404	24.7654	48.3961	50.4945	42.4554	51.6144	14.1868	14.6142	13.2259	16.2668	17.7167	21.7987	18.5883	19.7051	27.6098
P20	11.3987	11.1384	24.3056	25.3976	45.4481	50.6056	49.2484	40.3597	11.2225	9.75604	11.0862	9.98572	13.9043	12.53	14.3435	13.6231	19.0286	18.1923	22.8709	23.3828	21.0581	23.0806	30.4276	35.7587	35.2137	34.752	35.9965	32.675	15.2195	18.2101	22.3586	22.5492	15.1114	18.1149	21.0097	23.5377	44.1148	46.0076	46.3259	44.4834	12.7166	10.3052	11.0053	11.2124	13.292	14.2196	13.7152	13.3741	20.2964
P21	24.03	21.23		40.3394					22.2465	16.1077	19.3256	19.9369	33.5673	28.5922	34.6241	33.4501	38.1472	44.6278	48.5673	41.342	43.022	36.3522	51.4593	48.5827					31.7876	33.0408	56.0694	52.0467	22.9869	24.0206	41.9816	40.7144					21.5405	17.4704	20.7901	21.0738			31.7967	36.1228	37.1693
P23	17.5704	15.6027	28.6733	23.7061	48.8618	50.8526	57.1029	52.9997	11.4429	10.4099	12.5304	9.97682	15.3318	15.8293	14.7052	14.5896	26.68	21.5533	29.4238	22.9667	27.6827	26.2809	27.4147	27.5578	46.3546	48.7034	46.6362	41.6573	25.3857	25.8107	26.3026	26.5604	18.8114	18.2132	31.6211	27.247	48.5029	44.8337	49.7041	52.8783	10.7675	9.82479	12.7771	11.6868		13.8173	15.2385		25.9116
P24	16.2634	12.3623	21.3268	21.6996	35.3367	32.1958	32.7708	36.9059	8.04049	8.17814	7.9721	7.66993	10.2023	10.4126	9.39132	9.7883	16.7586	15.6293	16.6868	16.1981	19.6618	20.478	32.9084	33.6959	33.8501	30.7096	32.3084	33.5808	17.814	17.3072	18.7407	25.5408	16.5355	20.5207	21.2595	25.4203	38.3957	31.3159		35.8158	7.40039	7.98033	8.93272	9.11608	10.1165	10.0111	9.05589	10.7316	17.1107
P25	10.8024	10.3955	30.8162	30.1994	46.9025	45.9812	42.2226	51.8527	16.4595	17.0914	16.1895	18.6816	23.9456				24.9064	25.1654	35.7108	31.8721	34.913	33.5857	40.7633	38.5603	61.4067	45.8494	55.7258	59.7969	26.703	28.916	31.9634	29.4869	14.6009	16.2468	32.1086	29.5705	45.8663		49.1138	38.3248	16.1524	16.1141	17.6313	20.0782	22.0998		16.4296		27.4425
P26	20.2268	20.2529	32.433	29.8684	47.069	47.656	47.1119	55.3927	14.7579	15.5426	14.6404	11.4445	19.6376	20.7023	19.7028	17.8672	15.9769	21.2929	22.0038	21.2955	26.1378	23.6012	34.534	30.6277	47.5717	52.1142	36.6135	49.5183	27.5419	26.9095	28.5747	29.821	20.1007	23.4141	35.938	32.3067	45.3971	49.9371	42.1258	48.1182	16.1197	13.6769	13.0095	12.123	19.5817	20.4557	21.4376	19.694	18.5045
P27	26.5674	19.7607	32.1137	34.4136	81.1591	71.8639	65.2406	70.8859	15.0435	15.0855	14.0815	12.5505					22.09	26.6316	25.7803	25.9129	37.873	32.7913	40.6869	41.8315	40.6857	43.5483	39.9314	40.7828	29.8333	32.0105	29.1455	36.936		23.4807	31.7189	29.0069		69.6038	67.1407	72.9204	15.2691	14.2156	15.9329	14.2139					21.9658
P28	19.2228		26.0456		69.5499		73.2248		20.3012		16.8218		22.6041		23.01		20.6796		28.7944		41.05		47.5014		54.9299		64.3701		30.9033		38.7018		24.3888		33.2173		62.5061		77.9736		20.0246		20.6986		22.0231		26.4165		22.0337
P29	12.8113	14.6714	27.73	23.1894	46.0618	43.5314	49.6893	49.5682	8.58312	9.92589	9.17194	9.81886	14.7379	16.7408	16.1445	16.5406	20.3986	19.04	22.1136	22.6015	20.4546	18.5323	29.7288	33.9174	33.1023	29.5817	29.1183	31.6508	19.9421	20.0326	29.1022	22.5942	21.1144	20.527	26.4857	23.9185	51.2849	41.6742	50.6519	50.8737	8.89204	11.1393	8.31392	8.21775	13.7189	19.0824	17.9136	17.4112	21.114
P30	16.3035	16.1589	25.7035	25.1927	53.8432	39.4042	59.6297	57.3007	13.1339	14.5768	14.1854	14.6597	17.7741	17.5301	19.0507	20.6302	26.0007	26.7825	28.6979	28.6151	27.0223	30.0912	41.3088	40.3769	39.9157	40.6856	49.3115	52.9217	21.8191	24.0488	28.6872	29.0527	22.495	24.6096	28.6442	30.2789	41.664	43.3678	48.5251	43.4142	14.2162	12.4164	15.2163	14.1146	17.4054	16.6132	19.5224	20.3892	26.5996
P31	21.8727	20.2504	32.2194	33.0847	55.8933	59.7408	77.7911	73.3915	17.2948	15.54	15.3737	12.5939	17.5438	18.5506	17.4564	17.0731	26.8085	32.3088	28.5145	26.3854	32.2353	30.4583	41.348	40.3887	67.2028	48.743	62.2543	60.2777	34.3552	27.5549	38.0849	32.8413	26.9969	29.864	33.0804	36.3057	57.9778	57.4477	58.6076	80.4361	15.3799	17.0745	15.8119	16.0041	19.9477	20.0111	20.3182		30.6148
[truncated: 175 more columns]

## Sheet: Notes
Laf	Lafayette
Hog	Hoggan
PF	Peak Force
RFD	Rate of Force Development
A	Assessor A
B	Assessor B
ADF	Ankle Dorsiflexors
APF	Ankle Plantarflexors
HAB	Hip Abductors
HAD	Hip Adductors
HE	Hip Extensors
HF	Hip Flexors
KE	Knee Extensors
KF	Knee Flexors
S1	Session 1
S2	Session 2
